# Supplementary material for: Effects of the SLC38A2–mTOR Pathway Involved in Regulating the Different Compositions of Dietary Essential Amino Acids–Lysine and Methionine on Growth and Muscle Quality in Rabbits
Source: Animals (Basel). 2022 Dec 3;12(23):3406. doi: 10.3390/ani12233406 (PMC9740809; doi:10.3390/ani12233406)
Supplement: Supplementary file 1 [file animals-12-03406-s001.zip]

Archive with 1 entries (1 files):
- animals-2066165-supplementary.pdf
